# Supplementary material for: Efficacy of the 28S rDNA barcode in differentiating Caribbean octocorals
Source: Biodivers Data J. 2024 Dec 27;12:e140454. doi: 10.3897/BDJ.12.e140454 (PMC11699515; doi:10.3897/BDJ.12.e140454)
Supplement: Supplementary material 1 — Panama and Florida Keys Octocoral Identification Information [file bdj-12-e140454-s001.xlsx]

## Sheet: Museum&Genbank
Supplementary Table S1: Octocorals analyzed, including location of collection. USNM = U.S. National Museum of Natural History, RMNH = Naturalis Biodiversity Center (formerly Rijksmuseum van Natuurlijke Historie, Leiden). HMC (CMcF) = Harvey Mudd College (collection of C.S. McFadden). GenBank accession numbers are given for mtMutS and/or 28S rDNA.
ID	Species	Location	Museum #	mtMutS Genbank	28S Genbank
FLK001	Pseudoplexaura flagellosa	Florida Keys, USA	USNM 1606815	PP500930	PP410684
FLK002	Antillogorgia sp.	Florida Keys, USA	USNM 1740335	PQ752997	PQ760661
FLK005	Antillogorgia sp.	Florida Keys, USA	USNM 1740338	PQ752998	PQ760662
FLK008	Antillogorgia americana	Florida Keys, USA	USNM 1740341	PQ752999	PQ760663
FLK012	Plexaurella dichotoma	Florida Keys, USA	USNM 1606816	PP500931	PP410658
FLK019	Eunicea succinea	Florida Keys, USA	USNM 1606817	PP500932	PP410686
FLK021	Antillogorgia kallos	Florida Keys, USA	USNM 1606819	PP500934	PP410663
FLK023	Antillogorgia bipinnata	Florida Keys, USA	USNM 1740351	PQ753000	PQ760664
FLK024	Eunicea clavigera	Florida Keys, USA	USNM 1606821	PP500936	PP410696
FLK025	Antillogorgia sp.	Florida Keys, USA	USNM 1740352	PQ753001	PQ760665
FLK026	Antillogorgia elisabethae	Florida Keys, USA	USNM 1606822	PP500966	PP410667
FLK027	Antillogorgia sp.	Florida Keys, USA	USNM 1740353	PQ753002	PQ760666
FLK028	Antillogorgia bipinnata	Florida Keys, USA	USNM 1740354	PQ753003	PQ760667
FLK029	Antillogorgia sp.	Florida Keys, USA	USNM 1740355	PQ753004	PQ760668
FLK030	Eunicea succinea	Florida Keys, USA	USNM 1740356	PQ753005	N/A
FLK032	Eunicea succinea	Florida Keys, USA	USNM 1740358	PQ753006	N/A
FLK033	Eunicea succinea	Florida Keys, USA	USNM 1740359	PQ753007	N/A
FLK035	Antillogorgia acerosa	Florida Keys, USA	USNM 1740360	PQ753008	PQ760669
FLK036	Plexaura kuna	Florida Keys, USA	USNM 1740361	PQ753009	PQ760670
FLK037	Eunicea tourneforti	Florida Keys, USA	USNM 1606824	PP500938	PP410698
FLK038	Antillogorgia acerosa	Florida Keys, USA	USNM 1740362	PQ753010	PQ760671
FLK040	Antillogorgia sp.	Florida Keys, USA	USNM 1740364	N/A	PQ760672
FLK041	Pseudoplexaura wagenaari	Florida Keys, USA	USNM 1740365	PQ753011	PQ760673
FLK042	Pseudoplexaura wagenaari	Florida Keys, USA	USNM 1740366	PQ753012	PQ760674
FLK043	Erythropodium caribaeorum	Florida Keys, USA	USNM 1740367	PQ753013	PQ760675
FLK044	Antillogorgia bipinnata	Florida Keys, USA	USNM 1740368	PQ753014	PQ760676
FLK045	Antillogorgia bipinnata	Florida Keys, USA	USNM 1740369	PQ753015	PQ760677
FLK046	Antillogorgia bipinnata	Florida Keys, USA	USNM 1740370	PQ753016	PQ760678
FLK047	Eunicea calyculata	Florida Keys, USA	USNM 1606825	PP500939	PP410697
FLK048	Antillogorgia bipinnata	Florida Keys, USA	USNM 1740371	PQ753017	PQ760679
FLK049	Plexaurella grisea	Florida Keys, USA	USNM 1740372	PQ753018	PQ760680
FLK050	Eunicea succinea	Florida Keys, USA	USNM 1740373	PQ753019	PQ760681
FLK052	Eunicea tourneforti	Florida Keys, USA	USNM 1606826	PP500940	PP410699
FLK053	Pseudoplexaura porosa	Florida Keys, USA	USNM 1740375	PQ753020	N/A
FLK054	Plexaurella dichotoma	Florida Keys, USA	USNM 1740376	PQ753021	PQ760682
FLK056	Pseudoplexaura wagenaari	Florida Keys, USA	USNM 1740378	PQ753022	PQ760683
FLK057	Eunicea calyculata	Florida Keys, USA	USNM 1740379	PQ753023	N/A
FLK058	Antillogorgia americana	Florida Keys, USA	USNM 1606827	PP500941	PP410662
FLK059	Eunicea knighti	Florida Keys, USA	USNM 1606828	PP500942	PP410689
FLK060	Plexaurella dichotoma	Florida Keys, USA	USNM 1740381	PQ753024	PQ760684
FLK061	Pseudoplexaura wagenaari	Florida Keys, USA	USNM 1740382	PQ753025	PQ760685
FLK063	Pterogorgia citrina	Florida Keys, USA	USNM 1606829	PP500943	PP410679
FLK064	Muriceopsis flavida	Florida Keys, USA	USNM 1740383	PQ753026	PQ760686
FLK065	Pseudoplexaura porosa	Florida Keys, USA	USNM 1740384	PQ753027	PQ760687
FLK066	Antillogorgia sp.	Florida Keys, USA	USNM 1740385	PQ753028	PQ760688
FLK067	Plexaura homomalla	Florida Keys, USA	USNM 1740386	PQ753029	N/A
FLK068	Plexaurella grisea	Florida Keys, USA	USNM 1606830	PP500944	PP410659
FLK070	Antillogorgia acerosa	Florida Keys, USA	USNM 1740388	PQ753030	PQ760689
FLK071	Antillogorgia americana	Florida Keys, USA	USNM 1740389	N/A	PQ760690
FLK073	Eunicea fusca	Florida Keys, USA	USNM 1606831	PP500945	PP410691
FLK075	Antillogorgia kallos	Florida Keys, USA	USNM 1740391	PQ753031	PQ760691
FLK078	Antillogorgia bipinnata	Florida Keys, USA	USNM 1606833	PP500947	PP410664
FLK079	Antillogorgia bipinnata	Florida Keys, USA	USNM 1740394	PQ753032	PQ760692
FLK081	Plexaurella dichotoma	Florida Keys, USA	USNM 1740395	PQ753033	PQ760693
FLK082	Antillogorgia sp.	Florida Keys, USA	USNM 1740396	PQ753034	PQ760694
FLK086	Plexaura kuna	Florida Keys, USA	USNM 1606835	PP500949	PP410701
FLK087	Antillogorgia americana	Florida Keys, USA	USNM 1740400	PQ753035	PQ760695
FLK089	Eunicea flexuosa	Florida Keys, USA	USNM 1740402	PQ753036	PQ760696
FLK090	Eunicea succinea	Florida Keys, USA	USNM 1740403	PQ753037	N/A
FLK091	Antillogorgia sp.	Florida Keys, USA	USNM 1740404	PQ753038	PQ760697
FLK092	Plexaurella dichotoma	Florida Keys, USA	USNM 1740405	PQ753039	PQ760698
FLK093	Eunicea mammosa	Florida Keys, USA	USNM 1740406	PQ753040	PQ760699
FLK094	Eunicea tourneforti	Florida Keys, USA	USNM 1740407	PQ753041	N/A
FLK095	Pterogorgia guadalupensis	Florida Keys, USA	USNM 1606836	PP500950	PP410680
FLK096	Antillogorgia sp.	Florida Keys, USA	USNM 1740409	PQ753042	PQ760700
FLK098	Antillogorgia acerosa	Florida Keys, USA	USNM 1606838	PP500952	PP410665
FLK102	Antillogorgia acerosa	Florida Keys, USA	USNM 1740411	PQ753043	PQ760701
FLK103	Antillogorgia acerosa	Florida Keys, USA	USNM 1740412	PQ753044	PQ760702
FLK111	Antillogorgia sp.	Florida Keys, USA	USNM 1740414	PQ753045	PQ760703
FLK112	Antillogorgia americana	Florida Keys, USA	USNM 1740415	PQ753046	PQ760704
FLK113	Antillogorgia americana	Florida Keys, USA	USNM 1740416	PQ753047	PQ760705
FLK125	Antillogorgia sp.	Florida Keys, USA	HMC (CMcF)	PQ753048	PQ760706
FLK134	Antillogorgia americana	Florida Keys, USA	USNM 1740419	PQ753049	PQ760707
FLK137	Antillogorgia sp.	Florida Keys, USA	HMC (CMcF)	PQ753050	PQ760708
FLK138	Antillogorgia sp.	Florida Keys, USA	HMC (CMcF)	PQ753051	PQ760709
FLK139	Antillogorgia sp.	Florida Keys, USA	HMC (CMcF)	PQ753052	PQ760710
PAN003	Antillogorgia bipinnata	Bocas del Toro, Panama	HMC (CMcF)	PQ753053	PQ760711
PAN004	Gorgonia ventalina	Bocas del Toro, Panama	HMC (CMcF)	PQ753054	PQ760712
PAN005	Pterogorgia sp.	Bocas del Toro, Panama	HMC (CMcF)	PQ753055	PQ760713
PAN007	Antillogorgia acerosa	Bocas del Toro, Panama	HMC (CMcF)	PQ753056	PQ760714
PAN008	Muricea sp.	Bocas del Toro, Panama	HMC (CMcF)	PQ753057	PQ760715
PAN010	Eunicea sp.	Bocas del Toro, Panama	HMC (CMcF)	PQ753058	PQ760716
PAN011	Plexaurella nutans	Bocas del Toro, Panama	HMC (CMcF)	PQ753059	PQ760717
PAN012	Antillogorgia sp.	Bocas del Toro, Panama	HMC (CMcF)	PQ753060	PQ760718
PAN013	Eunicea sp.	Bocas del Toro, Panama	HMC (CMcF)	PQ753061	PQ760719
PAN015	Muricea laxa	Bocas del Toro, Panama	HMC (CMcF)	PQ753062	PQ760720
PAN016	Antillogorgia americana	Bocas del Toro, Panama	HMC (CMcF)	PQ753063	PQ760721
PAN018	Antillogorgia bipinnata	Bocas del Toro, Panama	HMC (CMcF)	PQ753064	PQ760722
PAN019	Briareum asbestinum	Bocas del Toro, Panama	USNM 1606846	PP500960	PP410756
PAN020	Antillogorgia americana	Bocas del Toro, Panama	HMC (CMcF)	PQ753065	PQ760723
PAN021	Briareum asbestinum	Bocas del Toro, Panama	HMC (CMcF)	PQ753066	PQ760724
PAN022	Plexauridae sp.	Bocas del Toro, Panama	HMC (CMcF)	N/A	PQ760725
PAN023	Eunicea sp.	Bocas del Toro, Panama	HMC (CMcF)	PQ753067	PQ760726
PAN024	Antillogorgia americana	Bocas del Toro, Panama	HMC (CMcF)	PQ753068	PQ760727
PAN025	Antillogorgia bipinnata	Bocas del Toro, Panama	HMC (CMcF)	PQ753069	PQ760728
PAN026	Muriceopsis flavida	Bocas del Toro, Panama	HMC (CMcF)	PQ753070	PQ760729
PAN027	Muriceopsis flavida	Bocas del Toro, Panama	HMC (CMcF)	PQ753071	PQ760730
PAN028	Briareum asbestinum	Bocas del Toro, Panama	RMNH COEL.40825	GQ342484	JX203669
PAN029	Pseudoplexaura porosa	Bocas del Toro, Panama	HMC (CMcF)	PQ753072	N/A
PAN030	Briareum asbestinum	Bocas del Toro, Panama	HMC (CMcF)	PQ753073	PQ760731
PAN032	Briareum asbestinum	Bocas del Toro, Panama	HMC (CMcF)	PQ753074	PQ760732
PAN035	Plexaurella nutans	Bocas del Toro, Panama	RMNH COEL.40826	GQ342523	JX203745
PAN036	Gorgonia ventalina	Bocas del Toro, Panama	RMNH COEL.40827	PP500967	JX203708
PAN037	Eunicea sp.	Bocas del Toro, Panama	HMC (CMcF)	PQ753075	N/A
PAN038	Plexaurella sp.	Bocas del Toro, Panama	HMC (CMcF)	PQ753076	PQ760733
PAN039	Eunicea sp.	Bocas del Toro, Panama	HMC (CMcF)	PQ753077	PQ760734
PAN040	Plexaurella sp.	Bocas del Toro, Panama	HMC (CMcF)	PQ753078	PQ760735
PAN042	Eunicea sp.	Bocas del Toro, Panama	HMC (CMcF)	PQ753079	N/A
PAN043	Eunicea sp.	Bocas del Toro, Panama	HMC (CMcF)	PQ753080	PQ760736
PAN044	Eunicea sp.	Bocas del Toro, Panama	HMC (CMcF)	PQ753081	N/A
PAN045	Antillogorgia bipinnata	Bocas del Toro, Panama	HMC (CMcF)	PQ753082	PQ760737
PAN046	Antillogorgia bipinnata	Bocas del Toro, Panama	HMC (CMcF)	PQ753083	PQ760738
PAN047	Eunicea sp.	Bocas del Toro, Panama	HMC (CMcF)	PQ753084	PQ760739
PAN048	Eunicea sp.	Bocas del Toro, Panama	HMC (CMcF)	PQ753085	PQ760740
PAN049	Erythropodium caribaeorum	Bocas del Toro, Panama	RMNH COEL.40829	GQ342480	JX203664
PAN050	Muriceopsis flavida	Bocas del Toro, Panama	HMC (CMcF)	PQ753086	PQ760741
PAN051	Muriceopsis flavida	Bocas del Toro, Panama	HMC (CMcF)	PQ753087	PQ760742
PAN052	Muriceopsis flavida	Bocas del Toro, Panama	RMNH COEL.40830	GQ342521	JX203744
PAN053	Antillogorgia americana	Bocas del Toro, Panama	HMC (CMcF)	PQ753088	PQ760743
PAN054	Antillogorgia bipinnata	Bocas del Toro, Panama	HMC (CMcF)	PQ753089	PQ760744
PAN055	Antillogorgia hystrix	Bocas del Toro, Panama	RMNH COEL.40831	JX203796	JX203713
PAN056	Antillogorgia hystrix	Bocas del Toro, Panama	HMC (CMcF)	N/A	PQ760745
PAN057	Antillogorgia sp.	Bocas del Toro, Panama	HMC (CMcF)	N/A	PQ760746
PAN061	Eunicea sp.	Bocas del Toro, Panama	HMC (CMcF)	PQ753090	PQ760747
PAN062	Pseudoplexaura wagenaari	Bocas del Toro, Panama	RMNH COEL.40832	GQ342524	JX203746
PAN063	Pseudoplexaura sp.	Bocas del Toro, Panama	HMC (CMcF)	PQ753091	N/A
PAN064	Briareum asbestinum	Bocas del Toro, Panama	HMC (CMcF)	PQ753092	PQ760748
PAN065	Plexaurella sp.	Bocas del Toro, Panama	HMC (CMcF)	PQ753093	PQ760749
PAN067	Pseudoplexaura porosa	Bocas del Toro, Panama	HMC (CMcF)	PQ753094	PQ760750
PAN068	Plexaura kuekenthali	Bocas del Toro, Panama	HMC (CMcF)	PQ753095	PQ760751
PAN069	Plexaura kuekenthali	Bocas del Toro, Panama	HMC (CMcF)	PQ753096	PQ760752
PAN071	Plexaura sp.	Bocas del Toro, Panama	HMC (CMcF)	PQ753097	N/A
PAN072	Carijoa riisei	Bocas del Toro, Panama	HMC (CMcF)	PQ753098	PQ760753
PAN074	Carijoa riisei	Bocas del Toro, Panama	RMNH COEL.40807	GQ342487	JX203673
PAN075	Carijoa riisei	Bocas del Toro, Panama	HMC (CMcF)	PQ753099	PQ760754
PAN076	Carijoa riisei	Bocas del Toro, Panama	HMC (CMcF)	PQ753100	PQ760755
PAN079	Muricea atlantica	Bocas del Toro, Panama	RMNH COEL.40834	PP500962	JX203747
PAN080	Muricea atlantica	Bocas del Toro, Panama	HMC (CMcF)	PQ753101	PQ760756
PAN081	Eunicea tourneforti	Bocas del Toro, Panama	RMNH COEL.40835	GQ342517	N/A
PAN083	Eunicea lacianata	Bocas del Toro, Panama	HMC (CMcF)	PQ753103	N/A
PAN084	Plexaura kuna	Bocas del Toro, Panama	RMNH COEL.40836	JX203807	JX203748
PAN085	Plexaura kuna	Bocas del Toro, Panama	HMC (CMcF)	PQ753104	PQ760757
PAN086	Plexaura sp.	Bocas del Toro, Panama	HMC (CMcF)	PQ753105	PQ760758
PAN087	Eunicea sp.	Bocas del Toro, Panama	HMC (CMcF)	PQ753106	N/A
PAN088	Pterogorgia anceps	Bocas del Toro, Panama	RMNH COEL.40837	PP500963	PP410681
PAN090	Pterogorgia sp.	Bocas del Toro, Panama	HMC (CMcF)	PQ753107	PQ760759
PAN091	Antillogorgia acerosa	Bocas del Toro, Panama	HMC (CMcF)	PQ753108	PQ760760
PAN092	Pterogorgia citrina	Bocas del Toro, Panama	HMC (CMcF)	PQ753109	PQ760761
PAN093	Briareum asbestinum	Bocas del Toro, Panama	HMC (CMcF)	PQ753110	PQ760762
